# Supplementary material for: Demographic, Clinical and Immunogenetic Profiles of a Greek Cohort of COVID-19 Patients
Source: Life (Basel). 2021 Sep 27;11(10):1017. doi: 10.3390/life11101017 (PMC8541537; doi:10.3390/life11101017)
Supplement: Supplementary file 1 [file life-11-01017-s001.zip]

Archive with 1 entries (1 files):
- life-1365323-supplementary.pdf
